# Supplementary material for: A new species in the genus Amphipteryx Selys, 1853 (Odonata, Amphipterygidae) from Pico Bonito National Park, Honduras
Source: Zookeys. 2014 May 13;(408):71–80. doi: 10.3897/zookeys.408.7174 (PMC4042827; doi:10.3897/zookeys.408.7174)
Supplement: XML Treatment for Amphipteryx [file zookeys.408.7174-treatment1.xml]

<!DOCTYPE tp:taxon-treatment
  PUBLIC "-//TaxonX//DTD Taxonomic Treatment Publishing DTD v0 20100105//EN" "tax-treatment-NSO.dtd">
<tp:taxon-treatment xmlns:tp="http://www.plazi.org/taxpub"><tp:treatment-meta><mixed-citation publication-type="journal"><person-group><name><surname>Jocque</surname><given-names>Merlijn</given-names></name><name><surname>Argueta</surname><given-names>Ivany</given-names></name></person-group><article-title>A new species in the genus <italic>Amphipteryx</italic> Selys, 1853 (Odonata, Amphipterygidae) from Pico Bonito National Park, Honduras</article-title><source>Zookeys</source><day>13</day><month>5</month><year>2014</year><volume>2014</volume><issue>408</issue><fpage>71</fpage><lpage>80</lpage><pub-id pub-id-type="doi">10.3897/zookeys.408.7174</pub-id></mixed-citation></tp:treatment-meta><tp:nomenclature><tp:taxon-name>
                        <tp:taxon-name-part taxon-name-part-type="genus">Amphipteryx</tp:taxon-name-part>
                        <object-id xmlns:xlink="http://www.w3.org/1999/xlink" xlink:type="simple">http://species-id.net/wiki/Amphipteryx</object-id>
                    </tp:taxon-name><tp:taxon-authority>Selys, 1853</tp:taxon-authority><tp:nomenclature-citation-list><tp:nomenclature-citation><tp:taxon-name>Amphipteryx</tp:taxon-name><comment> Selys 1853: 66.</comment></tp:nomenclature-citation></tp:nomenclature-citation-list></tp:nomenclature><tp:treatment-sec sec-type="Type species"><title>Type species.</title><p><italic><tp:taxon-name>Amphipteryx agrioides</tp:taxon-name></italic> Selys 1853, by original designation.</p><fig id="F1" position="float" orientation="portrait"><label>Figure 1.</label><caption><p>Occurrence records of the two species of <italic><tp:taxon-name>Amphipteryx</tp:taxon-name></italic> found in Honduras. Arrow indicates the North.</p></caption><graphic xmlns:xlink="http://www.w3.org/1999/xlink" xlink:href="zookeys-408-071-g001.jpg" position="float" orientation="portrait" xlink:type="simple"/></fig></tp:treatment-sec><tp:treatment-sec sec-type="Other species included"><title>Other species included.</title><p><italic><tp:taxon-name>Amphipteryx chiapensis</tp:taxon-name></italic> <xref ref-type="bibr" rid="B5">González–Soriano 2010</xref>, <italic><tp:taxon-name>Amphipteryx meridionalis</tp:taxon-name></italic> <xref ref-type="bibr" rid="B5">González-Soriano 2010</xref>, <italic><tp:taxon-name>Amphipteryx nataliae</tp:taxon-name></italic> <xref ref-type="bibr" rid="B5">González-Soriano 2010</xref>.</p></tp:treatment-sec><tp:treatment-sec sec-type="General"><title>General.</title><p><italic><tp:taxon-name>Amphipteryx</tp:taxon-name></italic> is the only genus in <tp:taxon-name>Amphipterygidae</tp:taxon-name> (<xref ref-type="bibr" rid="B2">Dijkstra et al. 2013</xref>). <italic><tp:taxon-name>Rimanella</tp:taxon-name></italic>, with its monotypic species <italic><tp:taxon-name>Rimanella arcana</tp:taxon-name></italic> (Needham 1933), was formally included in <tp:taxon-name>Amphipterygidae</tp:taxon-name> but it was recently placed in its own monotypic family <tp:taxon-name>Rimanellidae</tp:taxon-name> (<xref ref-type="bibr" rid="B2">Dijkstra et al. 2013</xref>).</p></tp:treatment-sec><tp:treatment-sec sec-type="Distribution"><title>Distribution.</title><p><italic><tp:taxon-name>Amphipteryx</tp:taxon-name></italic> occurs at small mountain streams from Hidalgo Oaxaca, Puebla and Veracruz States, Mexico east into Guatemala and Honduras.</p></tp:treatment-sec><tp:treatment-sec sec-type="Biology"><title>Biology.</title><p>Adults perch with wings closed on vegetation overhanging water near seepages and small streams (<xref ref-type="bibr" rid="B3">González-Soriano 1991</xref>); larvae live in rough gravel and rapid-flow areas of small shallow creeks, and among leaf litter at lips of small waterfalls (<xref ref-type="bibr" rid="B6">Novelo-Gutiérrez 1995</xref>). With one exception (below) all Mexican populations are associated with tropical wet forests (i. e. cloud or tropical rain forests) and the same apparently is true for other Central American populations.</p></tp:treatment-sec><tp:treatment-sec sec-type="Key to males of Amphipteryx"><title>Key to males of <italic><tp:taxon-name>Amphipteryx</tp:taxon-name></italic></title><p>This key is a modification of the one from <xref ref-type="bibr" rid="B5">González-Soriano (2010)</xref> and reference should be made to illustrations for other species in that paper.</p><table-wrap content-type="key" position="anchor" orientation="portrait"><table><tbody><tr><td rowspan="1" colspan="1">1</td><td rowspan="1" colspan="1">Hind lobe of prothorax evenly curved with small disjunct lateral lobes forming small rounded lobes whose medial margins are bent anteriorly; cercus in dorsal view curved medially and armed with a blunt quadrate lobe along medial 0.40; paraproct slender, slightly surpassing cercus and with medially curved tip terminating in a single tooth; Hidalgo and Oaxaca States, Mexico</td><td rowspan="1" colspan="1"><italic><tp:taxon-name>Amphipteryx agrioides</tp:taxon-name></italic></td></tr><tr><td rowspan="1" colspan="1">1’</td><td rowspan="1" colspan="1">Hind lobe of prothorax with erect digit-like lateral lobes, or with middle lobe bent cephalad or posteriorly (<xref ref-type="fig" rid="F2">Fig. 2D</xref>); cercus in dorsal view linear and lacking a blunt quadrate lobe along medial 0.40, paraproct dorso-ventrally flattened, <!--PageBreak-->as long as or considerably shorter than cercus and terminating in an angular to quadrate tip; Chiapas State, Mexico, Honduras and Guatemala</td><td rowspan="1" colspan="1">2</td></tr><tr><td rowspan="1" colspan="1">2(1’)</td><td rowspan="1" colspan="1">Hind lobe of prothorax continuous; raised lateral lobes vertical, semicircular, and continuous with smaller irregular shaped middle lobe; Honduras</td><td rowspan="1" colspan="1">3</td></tr><tr><td rowspan="1" colspan="1">2’</td><td rowspan="1" colspan="1">Hind lobe of prothorax with erect digit-like lateral lobes; Chiapas State, Mexico, and Guatemala</td><td rowspan="1" colspan="1">4</td></tr><tr><td rowspan="1" colspan="1">3(2)</td><td rowspan="1" colspan="1">Scalariform tooth on cercus in mediodorsal view anteapical, medial margin of cercus gently concave; middle lobe of hind lobe of prothorax bilobed or with a v-shaped incision medially, bent cephalad, this structure as prominent as lateral lobes; Comayagua and Cortés Departments, Honduras</td><td rowspan="1" colspan="1"><italic><tp:taxon-name>Amphipteryx meridionalis</tp:taxon-name></italic></td></tr><tr><td rowspan="1" colspan="1">3’</td><td rowspan="1" colspan="1">Scalariform tooth on cercus in mediodorsal view at medial half, medial margin of cercus with ventro-medial lobe at basal third (<xref ref-type="fig" rid="F2">Fig. 2A</xref>); middle lobe of hind lobe of prothorax entire, bent posteriorly and much smaller than erect wing-like lateral lobes (<xref ref-type="fig" rid="F2">Fig. 2D</xref>); Atlantida Department, Honduras</td><td rowspan="1" colspan="1"><italic><tp:taxon-name>Amphipteryx jaroli</tp:taxon-name></italic></td></tr><tr><td rowspan="1" colspan="1">4(2’)</td><td rowspan="1" colspan="1">Paraproct as long as cercus and terminating in an angular tip; erect lateral lobes of prothorax as long as interval between them; Guatemala</td><td rowspan="1" colspan="1"><italic><tp:taxon-name>Amphipteryx nataliae</tp:taxon-name></italic></td></tr><tr><td rowspan="1" colspan="1">4’</td><td rowspan="1" colspan="1">Paraproct considerably shorter than cercus and terminating in a quadrate tip; erect lateral lobes of prothorax much shorter than interval between them; Chiapas State, Mexico</td><td rowspan="1" colspan="1"><italic><tp:taxon-name>Amphipteryx chiapensis</tp:taxon-name></italic></td></tr></tbody></table></table-wrap></tp:treatment-sec><tp:treatment-sec sec-type="Key to females of Amphipteryx (female of A. chiapensis unknown)"><title>Key to females of <italic><tp:taxon-name>Amphipteryx</tp:taxon-name></italic> (female of <italic><tp:taxon-name>Amphipteryx chiapensis</tp:taxon-name></italic> unknown)</title><table-wrap content-type="key" position="anchor" orientation="portrait"><table><tbody><tr><td rowspan="1" colspan="1">1</td><td rowspan="1" colspan="1">Hind lobe of prothorax evenly curved with lateral lobes forming small angulate lobes; Hidalgo and Oaxaca States, Mexico</td><td rowspan="1" colspan="1"><italic><tp:taxon-name>Amphipteryx agrioides</tp:taxon-name></italic></td></tr><tr><td rowspan="1" colspan="1">1’</td><td rowspan="1" colspan="1">Hind lobe of prothorax with erect digit-like lateral lobes, or with middle lobe bent cephalad or posteriorly (<xref ref-type="fig" rid="F2">Fig. 2E</xref>); Chiapas State, Mexico, Honduras and Guatemala</td><td rowspan="1" colspan="1">2</td></tr><tr><td rowspan="1" colspan="1">2(1’)</td><td rowspan="1" colspan="1">Hind lobe of prothorax with a pair of small, isolated, erect digit-like lateral lobes converging posteriorly; Guatemala</td><td rowspan="1" colspan="1"><italic><tp:taxon-name>Amphipteryx nataliae</tp:taxon-name></italic></td></tr><tr><td rowspan="1" colspan="1">2’</td><td rowspan="1" colspan="1">Hind lobe of prothorax with erect lateral lobes continuous with middle lobe; Honduras</td><td rowspan="1" colspan="1">3</td></tr><tr><td rowspan="1" colspan="1">3(2’)</td><td rowspan="1" colspan="1">Middle lobe of hind lobe of prothorax bilobed or with a v-shaped incision medially, bent cephalad, this structure as prominent as lateral lobes; Comayagua and Cortés Departments, Honduras</td><td rowspan="1" colspan="1"><italic><tp:taxon-name>Amphipteryx meridionalis</tp:taxon-name></italic></td></tr><tr><td rowspan="1" colspan="1">3’</td><td rowspan="1" colspan="1">Middle lobe of hind lobe of prothorax entire, bent dorso-posteriorly and subequal in height to erect wing-like lateral lobes (<xref ref-type="fig" rid="F2">Fig. 2E</xref>); Atlantida Department, Honduras</td><td rowspan="1" colspan="1"><italic><tp:taxon-name>Amphipteryx jaroli</tp:taxon-name></italic></td></tr></tbody></table></table-wrap></tp:treatment-sec><tp:treatment-sec><!--Section generated to contain objects referenced in tp:taxon-treatment.--><fig id="F2" position="float" orientation="portrait"><label>Figure 2.</label><caption><p><italic><tp:taxon-name>Amphipteryx jaroli</tp:taxon-name></italic> (<bold>A–E</bold>), S10 holotype male dorso-lateral (<bold>A</bold>), ventro-lateral (<bold>B</bold>) and lateral (<bold>C</bold>) view. Holotype male posterior lobe of prothorax (<bold>D</bold>) and female posterior lobe of prothorax (<bold>E</bold>).</p></caption><graphic xmlns:xlink="http://www.w3.org/1999/xlink" xlink:href="zookeys-408-071-g002.jpg" position="float" orientation="portrait" xlink:type="simple"/></fig></tp:treatment-sec><ref-list><ref id="B5"><mixed-citation xmlns:xlink="http://www.w3.org/1999/xlink" xlink:type="simple"><person-group><name name-style="western"><surname>González-Soriano</surname><given-names>E</given-names></name></person-group> (<year>2010</year>) <article-title>A synopsis of the genus <italic>Amphipteryx</italic> Selys 1853 (Odonata: Amphipterygidae).</article-title><source>Zootaxa</source><volume>28</volume>: <fpage>15</fpage>–<lpage>28</lpage>.</mixed-citation></ref><ref id="B2"><mixed-citation xmlns:xlink="http://www.w3.org/1999/xlink" xlink:type="simple"><person-group><name name-style="western"><surname>Dijkstra</surname><given-names>K-D</given-names></name><name name-style="western"><surname>Kalkman</surname><given-names>VJ</given-names></name><name name-style="western"><surname>Dow</surname><given-names>RA</given-names></name><name name-style="western"><surname>Stoks</surname><given-names>FR</given-names></name><name name-style="western"><surname>van Tol</surname><given-names>J</given-names></name></person-group> (<year>2013</year>) <article-title>Redefining the damselfly families: a comprehensive molecular phylogeny of Zygoptera (Odonata).</article-title><source>Systematic Entomology</source><volume>39</volume>(<issue>1</issue>): <fpage>68</fpage>-<lpage>96</lpage>. doi: <ext-link ext-link-type="doi" xlink:href="10.1111/syen.12035" xlink:type="simple">10.1111/syen.12035</ext-link></mixed-citation></ref><ref id="B3"><mixed-citation xmlns:xlink="http://www.w3.org/1999/xlink" xlink:type="simple"><person-group><name name-style="western"><surname>González-Soriano</surname><given-names>E</given-names></name></person-group> (<year>1991</year>) <article-title>A new species of <italic>Amphipteryx</italic> Selys, 1853 from Oaxaca, Mexico (Zygoptera: Amphipterygidae).</article-title><source>Odonatologica</source><volume>20</volume>: <fpage>465</fpage>-<lpage>470</lpage>.</mixed-citation></ref><ref id="B6"><mixed-citation xmlns:xlink="http://www.w3.org/1999/xlink" xlink:type="simple"><person-group><name name-style="western"><surname>Novelo-Gutiérrez</surname><given-names>R</given-names></name></person-group> (<year>1995</year>) <article-title>The larva of <italic>Amphipteryx</italic> and a reclassification of Amphipterygidae <italic>sensu lato</italic>, based upon the larvae (Zygoptera).</article-title><source>Odonatologica</source><volume>24</volume>: <fpage>73</fpage>-<lpage>87</lpage>.</mixed-citation></ref></ref-list></tp:taxon-treatment>
